# Supplementary material for: Gene Polymorphisms of the Renin-Angiotensin System and Bleeding Complications of Warfarin: Genetic-Based Machine Learning Models
Source: Pharmaceuticals (Basel). 2021 Aug 22;14(8):824. doi: 10.3390/ph14080824 (PMC8400908; doi:10.3390/ph14080824)
Supplement: Supplementary file 1 [file pharmaceuticals-14-00824-s001.zip]

Archive with 1 entries (1 files):
- pharmaceuticals-1310359-supplementary.pdf
